# Supplementary material for: Effects of IKAP/hELP1 Deficiency on Gene Expression in Differentiating Neuroblastoma Cells: Implications for Familial Dysautonomia
Source: PLoS One. 2011 Apr 29;6(4):e19147. doi: 10.1371/journal.pone.0019147 (PMC3084765; doi:10.1371/journal.pone.0019147)
Supplement: Table S3 — A, a list of the histone genes (clustered at chromosome 6) that were reduced only in control cells under differentiation. Also indicated is the fold difference in expression of each gene in differentiation compared to undifferentiation growth conditions. B, a list of calcium-ion binding genes induced only in control cells. Also indicated at the bottom of the figure is a group of genes clustered in chr5q31, that include 8 protocadherins and the solute carrier gene SLC25 along with their fold difference of expression in DF versus NDF growth conditions. C, a list of cytoskeleton-binding proteins induced only in IKAP-DR cells, this group includes 18 genes which are actin binders. (XLS) [file pone.0019147.s003.xls]

## Sheet: Sheet1
Table S3:		A.							B.				C.
		Histone genes reduced only in Control cells under differentiation							Calcium-ion binding genes induced only in control				cytoskeleton-binding proteins induced only in IKAP-DR cells
		A gene cluster at chromosome 6											DCX	doublecortin
				fold change					SLIT1	slit homolog 1 (Drosophila)			CAP2	CAP, adenylate cyclase-associated protein, 2 (yeast)
		HIST1H1B		-3.6					ACCN2	amiloride-sensitive cation channel 2, neuronal			SYNE1	spectrin repeat containing, nuclear envelope 1
		HIST1H1D		-2.7					PCDHB13	protocadherin beta 13			PHACTR2	phosphatase and actin regulator 2
		HIST1H1E		-2.5					PCDHB11	protocadherin beta 11			TMOD1	tropomodulin 1
		HIST1H2AB		-4.9					PCDHB10	protocadherin beta 10			OPHN1	oligophrenin 1
		HIST1H2AG		-2.4					CACNA2D1	calcium channel, voltage-dependent, alpha 2/delta subunit 1			SNAP25	synaptosomal-associated protein, 25kDa
		HIST1H2BB		-6.3					CLSTN3	calsyntenin 3			SGK1	serum/glucocorticoid regulated kinase 1
		HIST1H2BE		-2					CLSTN1	calsyntenin 1			EPB41L5	erythrocyte membrane protein band 4.1 like 5
		HIST1H2BG		-3.2					PCDHB4	protocadherin beta 4			CLMN	calmin (calponin-like, transmembrane)
		HIST1H3D		-4.2					PCDHB6	protocadherin beta 6			DMD	dystrophin
		HIST1H3E		-2					PCDHB7	protocadherin beta 7			EZR	ezrin
		HIST1H4K		-6.8					GNS	glucosamine (N-acetyl)-6-sulfatase			JAKMIP1	janus kinase and microtubule interacting protein 1
		HIST1H4C		-5					PCLO	piccolo (presynaptic cytomatrix protein)			MYO5A	myosin VA (heavy chain 12, myoxin)
									SCG2	secretogranin II			MYO1D	myosin ID
									PCDHB18	protocadherin beta 18 pseudogene			KIF1B	kinesin family member 1B
									SULF2	sulfatase 2			MYO9A	myosin IXA
									NRXN3	neurexin 3			MKL1	megakaryoblastic leukemia (translocation) 1
									GALNT2	UDP-N-acetyl-alpha-D-galactosamine:polypeptide N-acetylgalactosaminyltransferase 2 (GalNAc-T2)			SPTB	spectrin, beta, erythrocytic
									RYR2	ryanodine receptor 2 (cardiac)			SPTBN1	spectrin, beta, non-erythrocytic 1
									MMP15	matrix metallopeptidase 15 (membrane-inserted)			SPTAN1	spectrin, alpha, non-erythrocytic 1 (alpha-fodrin)
									VCAN	versican			PDLIM5	PDZ and LIM domain 5
													GSN	gelsolin
									Genes clustered in chr5q31		fold change		TPM2	tropomyosin 2 (beta)
									PCDHB13	protocadherin beta 13	2.7
									PCDHB11	protocadherin beta 11	2.3		This group includes 18 genes which are actin binders
									PCDHB10	protocadherin beta 10	2.5
									PCDHB4	protocadherin beta 4	2.2
									PCDHB6	protocadherin beta 6	2
									PCDHB7	protocadherin beta 7	2
									PCDHB18	protocadherin beta 18 pseudogene	1.6
									SLC25A2	solute carrier family 25	2
										(mitochondrial carrier; ornithine transporter) member 2
