# Supplementary material for: Effects of IKAP/hELP1 Deficiency on Gene Expression in Differentiating Neuroblastoma Cells: Implications for Familial Dysautonomia
Source: PLoS One. 2011 Apr 29;6(4):e19147. doi: 10.1371/journal.pone.0019147 (PMC3084765; doi:10.1371/journal.pone.0019147)
Supplement: Table S5 — A, Synapse and synaptic-transmission genes enriched in IKAP-DR cells compared to control in differentiation growth conditions (DF). B, Neuron projection genes enriched in IKAP-DR cells in DF. C, Nervous system development genes enriched in IKAP-DR in DF. (XLS) [file pone.0019147.s005.xls]

## Sheet: Sheet1
Table S5:
A. Synapse and synaptic transmission genes enriched in IKAP-DR DF		B. Neuron projection genes enriched in IKAP-DR DF		C. Nervous system development genes enriched in IKAP-DR DF
SYT17	synaptotagmin XVII	DCX	doublecortin
LRRC7	leucine rich repeat containing 7	ATP7A	ATPase, Cu++ transporting, alpha polypeptide	DCX	doublecortin
SEP3	septin 3	APP	amyloid beta (A4) precursor protein	CORIN	corin, serine peptidase
GAP43	growth associated protein 43	NCAM2	neural cell adhesion molecule 2	LMO4	LIM domain only 4
SLC30A3	solute carrier family 30 (zinc transporter), member 3	RGNEF	190 kDa guanine nucleotide exchange factor	LRRC7	leucine rich repeat containing 7
CAMK4	calcium/calmodulin-dependent protein kinase IV	SNAP25	synaptosomal-associated protein, 25kDa	USH2A	Usher syndrome 2A (autosomal recessive, mild)
PCDHB11	protocadherin beta 11	SNAP91	synaptosomal-associated protein, 91kDa homolog (mouse)	FKTN	fukutin
APP	amyloid beta (A4) precursor protein	GAP43	growth associated protein 43	PCDHB11	protocadherin beta 11
GABRA3	gamma-aminobutyric acid (GABA) A receptor, alpha 3	DMD	dystrophin	ATP7A	ATPase, Cu++ transporting, alpha polypeptide
SNAP25	synaptosomal-associated protein, 25kDa	NTNG2	netrin G2	ZEB2	zinc finger E-box binding homeobox 2
PMP22	peripheral myelin protein 22	ETV1	ets variant 1	APP	amyloid beta (A4) precursor protein
SNAP91	synaptosomal-associated protein, 91kDa homolog (mouse)	ALCAM	activated leukocyte cell adhesion molecule	NCAM2	neural cell adhesion molecule 2
SNCAIP	synuclein, alpha interacting protein	VCAN	versican	RGNEF	190 kDa guanine nucleotide exchange factor
CHRFAM7A	CHRNA7 (cholinergic receptor, nicotinic, alpha 7, exons 5-10) and FAM7A (family with sequence similarity 7A, exons A-E) fusion	IQGAP1	IQ motif containing GTPase activating protein 1	FGF5	fibroblast growth factor 5
DMD	dystrophin	SLC8A1	solute carrier family 8 (sodium/calcium exchanger), member 1	SNAP25	synaptosomal-associated protein, 25kDa
GRM8	glutamate receptor, metabotropic 8	UHMK1	U2AF homology motif (UHM) kinase 1	PMP22	peripheral myelin protein 22
SLC1A2	solute carrier family 1 (glial high affinity glutamate transporter), member 2			UHMK1	U2AF homology motif (UHM) kinase 1
NOS1	nitric oxide synthase 1 (neuronal)	CHRFAM7A	CHRNA7 (cholinergic receptor, nicotinic, alpha 7, exons 5-10) and FAM7A (family with sequence similarity 7A, exons A-E) fusion	GAP43	growth associated protein 43
SV2C	synaptic vesicle glycoprotein 2C	GRM8	glutamate receptor, metabotropic 8	PDE5A	phosphodiesterase 5A, cGMP-specific
KCNQ5	potassium voltage-gated channel, KQT-like subfamily, member 5	SLC1A2	solute carrier family 1 (glial high affinity glutamate transporter), member 2	HEY1	hairy/enhancer-of-split related with YRPW motif 1
GRIK4	glutamate receptor, ionotropic, kainate 4			DMD	dystrophin
		NOS1	nitric oxide synthase 1 (neuronal)	NTNG2	netrin G2
		GRIK4	glutamate receptor, ionotropic, kainate 4	SLC1A2	solute carrier family 1 (glial high affinity glutamate transporter), member 2
				NNAT	neuronatin
				ETV1	ets variant 1
				ALCAM	activated leukocyte cell adhesion molecule
				VCAN	versican
				EFNB2	ephrin-B2
